# Supplementary material for: Isolation of Extracellular Vesicles from Human Follicular Fluid: Size-Exclusion Chromatography versus Ultracentrifugation
Source: Biomolecules. 2023 Feb 2;13(2):278. doi: 10.3390/biom13020278 (PMC9953485; doi:10.3390/biom13020278)
Supplement: Supplementary file 1 [file biomolecules-13-00278-s001.zip]

Archive with 1 entries (1 files):
- biomolecules-2141883-supplementary.pdf
